# Supplementary material for: Success: evolutionary and structural properties of amino acids prove effective for succinylation site prediction
Source: BMC Genomics. 2018 Jan 19;19(Suppl 1):923. doi: 10.1186/s12864-017-4336-8 (PMC5781056; doi:10.1186/s12864-017-4336-8)
Supplement: Supplementary file 2 — Numbers of succinylation sites detected by each predictor. (XLS 119 kb) [file 12864_2017_4336_MOESM2_ESM.xls]

## Sheet: Additional file 2
	Numbers of succinylation sites detected by each predictor
	Protein	Sites	Success	iSuc-PseOpt	SuccinSite	pSuc-Lys
	A2AIW9	3	0	2	1	2
	Q9WUM5	4	4	4	2	4
	Q9WUM4	1	0	0	0	0
	Q6P5D8	1	1	0	0	1
	H3BJB6	2	2	2	1	2
	P14115	1	1	0	0	0
	Q99J08	5	5	5	2	5
	G3UYJ7	1	1	0	0	0
	P99027	1	1	0	1	0
	P58710	1	1	1	0	1
	A2BE92	1	0	1	0	1
	E9Q8P5	1	0	0	0	0
	B0R1E3	2	2	2	0	1
	P10126	2	2	1	0	1
	A2ATU0	5	5	3	1	3
	Q6PB66	2	2	1	2	1
	O35386	5	4	4	1	3
	Q91VT4	1	1	0	1	0
	E9Q1I5	1	1	1	0	1
	D3YZ54	4	3	3	2	2
	G5E8U2	1	0	1	1	1
	P97379	1	1	1	0	1
	P40142	1	1	0	0	0
	G3UWG1	2	2	2	0	2
	I7HLV2	1	1	0	0	1
	D3YTQ5	4	4	3	2	3
	Q9D051	1	1	0	1	0
	Q9QZF2	1	1	1	0	1
	Q80Y14	1	1	0	1	0
	Q9CQZ6	2	2	2	2	2
	A7M7Q8	1	1	1	0	1
	P01942	4	4	3	1	3
	Q9CQZ5	1	1	0	1	1
	D3Z0E6	1	1	1	0	1
	Q8VCG1	1	0	1	0	1
	E9Q133	2	2	0	1	0
	P70168	1	1	0	1	0
	Q60759	1	0	1	1	1
	P48962	9	9	8	0	7
	O88696	2	2	1	0	1
	B2RS91	1	1	0	0	0
	P17665	1	1	0	0	0
	Q9CR24	1	1	1	0	1
	Q9WVA2	1	1	1	0	0
	Q9DB77	4	4	2	2	2
	P19783	2	1	1	0	2
	Q3U422	3	0	2	0	0
	Q9EP89	3	3	2	3	1
	P62911	1	0	0	0	0
	A2AKU9	5	5	4	1	3
	Q80XN0	1	1	1	0	1
	P19324	6	6	3	1	3
	F6RPJ9	5	5	3	3	3
	J3QNL8	1	1	1	0	1
	F6X9I3	1	1	0	0	0
	P04912	2	2	2	0	2
	P51174	11	11	9	4	7
	D3YV43	2	2	0	1	0
	F6TIL5	1	0	0	0	0
	Q9D009	1	1	1	0	0
	Q80ZV3	2	2	1	2	0
	Q8BKZ9	1	1	1	0	0
	P41105	2	2	1	1	1
	P20108	3	3	1	1	1
	Q9QXD1	5	5	3	1	3
	B1AQR8	1	0	1	1	1
	E9Q4Y4	1	0	1	0	1
	D3YW87	1	1	1	0	1
	F8WIT2	2	1	2	0	1
	Q05816	1	0	1	0	1
	Q3TC93	1	0	0	0	0
	E9PVX6	1	0	0	0	0
	Q91VM9	1	1	0	0	0
	Q8BMD8	2	2	0	0	1
	Q62446	1	1	1	1	1
	D3Z7R0	1	1	0	1	0
	Q9CQA3	1	1	1	1	1
	Q9CXJ1	1	1	1	0	1
	E9PW43	1	0	0	0	0
	Q9CQ62	8	6	6	6	6
	P35486	8	7	8	5	8
	Q5SVY0	1	1	0	0	0
	Q9CQ75	1	0	0	0	0
	A2ALT5	1	1	0	1	0
	Q8VDN2	1	1	0	0	0
	D3YUM1	1	1	1	1	1
	P61087	1	1	1	0	0
	P26516	1	0	0	0	0
	P62717	3	1	2	1	1
	F6RSH1	1	1	0	0	0
	Q3UHH1	1	1	0	0	0
	P62267	1	1	1	0	0
	E9Q4P0	3	2	2	3	2
	P55050	1	1	1	0	1
	A2AQ07	1	1	1	0	1
	Q9D8E6	1	0	1	0	1
	P42669	1	1	0	0	1
	P63158	1	1	1	0	1
	P11930	1	1	0	1	0
	Q80ZS3	1	1	1	0	0
	P06745	2	2	0	2	0
	Q9DBM2	21	21	15	1	14
	E9Q0C3	2	2	0	1	0
	D3Z0A2	1	1	0	0	1
	Q07417	3	3	2	0	2
	Q9Z2I9	3	3	2	1	3
	Q99N87	1	1	1	1	1
	Q9JLZ3	1	1	1	0	0
	O35691	1	1	1	0	1
	P26350	1	0	0	1	0
	F6YFQ5	1	1	1	1	1
	B1X843	8	8	8	2	8
	Q9WVM8	8	8	8	1	7
	Q61598	2	1	0	0	0
	B1AXN3	1	1	1	1	1
	O88986	1	1	1	0	1
	Q8K370	3	3	0	1	0
	E9PVS5	1	0	0	0	0
	E9PV95	1	1	0	0	0
	P03930	3	1	3	3	3
	Q922B1	4	4	1	1	1
	O54734	1	0	1	0	1
	Q8VCW8	9	9	7	1	7
	E9QN44	1	1	1	0	1
	Q9CY58	1	0	1	0	1
	Q9EQI8	2	1	2	0	2
	B1XEK8	8	8	8	3	8
	Q9DBT9	14	13	9	2	9
	E9Q876	1	1	1	1	1
	Q8K4Z3	1	1	1	0	1
	P07724	5	5	5	0	5
	Q8C4M7	1	0	0	0	0
	B1ARA3	1	1	1	0	1
	F6VVY4	2	2	1	1	0
	Q3UQ44	1	1	1	0	1
	D3YX54	1	1	0	0	0
	P62849	1	0	0	0	0
	Q9DCN1	3	2	1	0	1
	E9Q718	1	1	1	0	1
	Q9DBF1	2	2	1	0	1
	B1AXW3	4	4	2	0	2
	Q02053	1	1	1	1	1
	Q9R1G6	1	0	0	1	0
	Q9WVD5	1	1	0	0	0
	Q8R3F5	1	1	1	0	1
	Q9CR57	5	2	4	2	3
	Q9DCW4	8	8	1	2	0
	Q8K4F5	1	1	0	1	0
	Q3ULD5	4	4	2	0	2
	Q61694	1	1	0	0	0
	Q9D9V3	2	2	1	1	2
	E9Q5L3	3	3	3	1	2
	Q91YY4	1	1	1	0	1
	Q61553	1	0	0	1	0
	Q9JHW2	3	2	2	0	1
	Q8JZQ2	3	2	2	0	2
	G3X9L6	2	2	2	0	2
	Q6ZQ38	1	1	0	1	0
	Q5SX75	1	1	1	0	1
	P19536	1	1	1	0	1
	Q9WTP7	8	8	6	1	6
	P22315	3	3	3	2	3
	Q8K1R3	3	3	2	1	2
	Q9D964	1	1	0	0	0
	B2M1R6	3	3	0	3	1
	H3BKL5	1	1	0	0	0
	P16332	5	5	3	0	3
	B1XDV3	3	3	2	0	2
	Q504N4	1	1	1	0	1
	A2AE89	3	3	1	3	1
	G3UYY1	1	1	1	0	1
	G3UYY2	2	2	2	0	2
	P00375	1	1	0	0	0
	B1XA46	2	2	2	2	2
	Q9D1I5	2	2	2	0	1
	P52196	8	8	5	0	7
	P11031	1	0	1	0	0
	O88569	1	1	1	1	1
	D3Z1U3	3	0	2	1	2
	O35490	11	11	7	5	6
	Q9CQB4	4	4	2	3	2
	Q9CZX8	1	1	1	0	1
	Q2TPA8	1	1	1	0	1
	Q6P5E4	1	1	0	0	0
	A2CEK3	1	1	1	1	1
	E9QN99	2	2	1	0	1
	P61161	1	1	0	0	0
	D3Z1G7	2	2	1	1	2
	P52760	6	5	4	1	4
	B1X6H1	1	0	1	1	1
	Q80X68	3	3	1	1	1
	Q5XJY5	1	1	0	0	1
	A2AG39	3	2	0	2	0
	P02309	2	2	2	1	2
	P34914	9	9	7	3	7
	Q9D3D9	2	2	1	1	1
	Q9ERE3	1	1	0	1	0
	Q64152	1	1	0	0	0
	E9QPD7	4	3	2	2	2
	P50543	1	1	0	1	0
	Q8K4H1	1	1	1	0	0
	P50544	1	1	1	0	1
	Q9CWB7	1	1	1	0	1
	P54869	15	15	11	4	10
	Q5SXR6	2	2	2	1	2
	Q99L13	10	10	6	3	7
	O35423	3	3	1	2	2
	P70670	1	1	0	0	0
	P17751	2	2	2	0	2
	Q9D8N0	1	1	1	1	1
	Q99LC5	13	12	8	4	8
	Q99LC3	3	3	2	0	2
	Q8BIJ6	2	2	1	1	0
	Q6P8M1	2	2	1	0	1
	G3UWD7	1	1	1	0	1
	D3Z106	8	8	6	0	8
	P63038	16	16	12	6	10
	B7ZCT3	1	1	0	0	0
	Q8R2K3	1	0	1	1	1
	A2AGT5	1	1	0	0	0
	Q32MW3	3	2	1	0	1
	Q8BP40	1	1	1	0	1
	Q8BP47	1	1	1	0	0
	Q9DBP5	1	1	1	0	1
	P62281	1	1	0	0	0
	Q91YQ5	1	1	0	1	0
	P70174	1	0	0	0	0
	Q8R086	1	1	1	1	1
	E9Q1V0	1	1	1	1	1
	P97807	7	7	7	3	7
	E9PUM4	1	1	0	1	0
	H3BJL6	1	1	1	0	0
	E9PVP0	3	3	2	0	2
	Q9DC69	2	2	2	0	1
	Q99KR3	3	3	3	3	3
	D3YUQ9	1	1	0	0	0
	Q3U2G2	1	1	1	0	1
	Q3UEL5	1	1	1	0	0
	P16045	4	2	3	2	3
	P19096	1	1	0	0	0
	Q91XF0	1	0	0	1	0
	E9QPQ8	1	1	0	0	0
	E9Q7L0	1	1	1	0	1
	Q9DCS3	5	5	2	1	2
	D3Z6C3	5	5	2	3	2
	Q5FW57	2	2	1	0	2
	D3YVC1	1	1	1	0	1
	B1XB26	8	8	8	2	8
	Q91ZA3	6	6	3	0	4
	P45952	8	7	7	1	7
	Q9WVA4	1	1	0	1	0
	G5E897	1	1	0	0	1
	D3Z3B0	1	1	1	0	1
	P32921	1	1	1	0	1
	P08228	5	3	3	0	2
	P12787	1	1	1	1	1
	D3Z794	1	1	1	0	1
	Q99MR8	1	0	1	0	1
	P70404	1	1	1	0	1
	Q9QYR9	1	1	1	0	1
	E9Q3D0	1	1	0	0	0
	P14152	3	3	1	3	0
	Q9CZD3	2	2	0	2	0
	Q9WUP7	2	1	2	0	2
	Q5NCC2	1	0	0	1	1
	D3YZP8	1	1	0	0	0
	P36552	2	2	2	0	2
	B1AWZ3	1	1	1	1	1
	E0CXM2	1	1	0	1	0
	P26043	1	1	1	1	1
	E9Q5A0	1	0	1	0	1
	A6ZI44	6	6	2	3	1
	P17095	1	0	1	0	1
	F2Z452	3	3	1	1	2
	E9QA57	1	0	0	0	0
	P46656	2	1	2	0	2
	G3UZY2	1	1	1	1	1
	Q6PB44	1	1	1	0	1
	G3UYW5	1	1	1	1	1
	G5E902	2	2	1	0	1
	E9QMC5	1	1	1	0	0
	Q9D0D3	1	1	0	1	0
	Q64727	3	3	0	1	0
	A2AEC1	1	0	0	0	0
	Q9CRB8	1	1	0	0	0
	D3YUN7	1	1	0	1	0
	P38647	16	16	10	7	9
	B1XBY5	2	2	1	1	2
	B1XBY6	4	4	4	1	4
	Q6P1B1	1	1	1	1	1
	P62075	1	1	1	0	1
	Q8BFP9	1	1	1	0	1
	P62702	3	2	3	0	2
	A2A654	1	0	1	0	1
	P00329	3	3	3	1	2
	Q8K411	7	6	5	1	5
	P62274	1	1	1	0	1
	Q61176	4	4	3	3	4
	Q9JJL8	2	2	2	0	2
	B8JKK2	1	1	1	1	1
	P31230	1	1	1	0	1
	P50637	1	1	0	0	0
	G3UXT7	1	1	1	0	1
	A2A6F8	1	1	1	0	0
	D3YTV6	1	1	1	1	1
	P23589	1	0	1	1	1
	Q3UNX5	2	2	1	0	1
	G3UYH1	2	1	1	0	1
	P57780	1	1	1	0	1
	Q3UV17	1	1	1	0	1
	Q91ZJ5	1	1	0	0	0
	Q9CZJ1	1	0	0	0	1
	Q9CPP6	1	1	0	1	0
	E9Q1J7	4	4	3	0	3
	Q80X50	1	1	1	0	1
	Q8R123	1	1	0	0	0
	Q8C5H8	4	3	2	0	2
	E9PV44	3	1	0	2	0
	Q99LX0	1	1	0	0	0
	P20065	1	0	0	0	0
	Q9CPU0	2	2	1	0	1
	Q6UKZ0	1	0	0	0	0
	Q8K0D5	1	0	1	0	1
	Q01853	3	2	2	0	1
	A2A974	1	1	0	0	0
	Q64433	10	6	4	1	2
	Q9D0S9	2	2	0	1	0
	E9Q5T3	5	3	2	2	1
	Q8K2B3	10	10	9	2	10
	P09103	5	5	2	2	2
	Q8QZS1	6	6	2	2	2
	Q78J03	1	1	0	0	1
	P47199	3	3	1	1	1
	Q9R0E1	1	1	1	0	1
	Q9QZD8	1	1	1	0	1
	O09174	8	8	6	3	6
	Q9CZR8	1	1	0	0	0
	P32020	19	19	16	2	16
	P34884	1	1	0	0	0
	O09173	1	1	0	0	0
	Q9D172	4	4	3	2	4
	Q3UXD9	2	2	2	2	1
	Q99KI0	20	17	19	4	19
	F2Z3V0	2	1	0	0	0
	F6VJC5	1	1	0	0	0
	Q91VD9	3	2	2	0	1
	P11438	1	0	1	0	1
	Q01149	1	0	0	0	0
	P62852	2	2	1	1	1
	A2AMW0	1	1	1	0	1
	Q91V64	1	1	0	0	0
	Q9DCM0	2	2	1	1	1
	Q9DCM2	12	12	10	3	10
	E0CXN5	1	1	1	0	1
	P40936	3	3	2	1	2
	Q8CGK3	1	0	0	0	0
	P62918	1	1	1	0	1
	P05202	16	16	10	8	10
	D3YZT0	1	1	1	0	1
	P98200	1	1	0	0	0
	Q8CFA2	1	1	1	0	1
	P97450	3	3	3	2	2
	Q60598	1	1	1	0	1
	Q8VCT4	1	1	0	1	0
	E9Q296	1	1	1	0	1
	Q9DCV4	1	1	1	0	1
	D3YU05	7	7	4	0	4
	P70694	1	0	0	0	0
	A2A6G6	1	1	0	0	0
	P24270	6	6	5	1	4
	P54071	7	7	4	4	5
	P62301	3	3	2	2	1
	Q9WVL0	2	2	1	0	1
	B1AU25	1	0	0	0	0
	Q61425	14	14	10	5	9
	Q52KE7	1	0	0	1	0
	P43276	4	3	0	1	0
	P11725	11	11	6	6	5
	Q9CXD6	1	1	0	1	0
	Q99PT1	2	1	0	1	0
	Q8CG76	1	1	1	0	1
	Q9Z2E1	1	1	0	1	0
	P30115	3	3	2	2	2
	Q99K67	15	14	11	4	10
	A1EGX6	2	0	2	0	2
	P09671	5	5	2	0	2
	D3YWR7	5	5	2	2	2
	D3Z603	1	0	0	1	0
	A2AQY9	1	1	1	0	1
	D3YW66	1	1	1	1	1
	D6RCG1	1	1	0	0	0
	A2AAW9	1	0	1	0	1
	P68040	2	1	2	0	2
	P00366	9	9	9	5	9
	Q8BH95	1	1	0	1	0
	D3Z6I7	1	1	0	0	0
	P63323	1	1	0	0	0
	Q9QXF8	5	3	3	5	4
	Q920E5	1	1	0	0	0
	A2AS89	1	1	1	1	1
	Q9D826	1	1	0	0	0
	Q62426	1	1	1	1	0
	G3UX44	2	2	1	0	1
	Q8BH04	4	4	2	1	3
	Q9Z0J0	3	1	1	1	1
	E9PZF0	3	3	2	2	2
	P09041	1	1	1	1	1
	Q8R164	6	6	5	2	5
	Q99JY0	9	9	5	8	5
	Q9R078	1	1	0	0	0
	E9Q509	1	1	0	0	0
	Q922Q8	2	1	2	0	2
	Q14C51	1	1	1	0	1
	B1XDP6	1	1	1	0	1
	P18155	1	1	0	0	0
	Q8R4N0	4	4	1	2	1
	P19157	6	6	2	2	3
	Q8K310	1	1	1	0	0
	Q99LB7	9	7	6	3	3
	P02299	2	2	2	2	0
	Q99M87	1	1	1	1	0
	F8WJ41	1	1	1	1	0
	O55142	1	0	0	1	0
	Q8R0F8	2	2	1	0	0
	P42125	10	10	6	2	6
	P02294	2	2	2	0	1
	P97314	1	1	1	0	1
	Q99LB2	5	5	4	1	4
	H7BWY3	3	3	1	2	1
	G3XA10	5	3	1	3	1
	Q9QZ82	1	0	1	0	1
	E9PWH2	1	1	0	0	0
	P56480	8	8	4	2	5
	Q9D5A0	1	1	1	1	1
	Q8BW00	1	1	1	0	0
	P29341	1	1	1	0	1
	P61922	2	2	2	0	2
	A2AFQ2	5	5	3	3	3
	P29758	7	7	5	0	5
	Q9DC50	6	5	3	1	3
	G3X9D5	3	3	3	2	1
	Q8BWF0	6	6	6	2	4
	Q3U367	4	3	1	0	1
	Q3UGA5	1	0	0	0	1
	Q8BMS1	33	33	20	10	21
	Q14DH7	1	1	0	0	0
	Q9JHI5	6	6	5	2	5
	Q71RI9	2	2	0	0	0
	O88737	1	0	1	0	1
	G5E8N5	3	3	2	1	2
	D3YU93	3	3	0	3	0
	P67984	2	2	1	1	1
	B1ATZ0	1	0	1	0	1
	P10518	2	2	2	1	1
	D3YV25	1	1	1	0	1
	Q8QZT1	15	15	8	1	8
	P11983	1	1	1	0	1
	Q9D2G2	2	1	2	0	2
	Q99KJ8	1	1	1	0	1
	Q9CQQ7	4	4	3	1	3
	Q5F201	1	1	0	0	0
	A2AC16	1	1	1	0	0
	D3Z0J2	1	0	0	0	0
	Q61017	1	0	0	1	0
	Q9DBJ1	1	1	0	0	0
	Q61941	3	3	3	1	3
	D3YYM6	1	1	0	0	0
	Q20BD0	2	2	0	1	0
	Q99JT1	1	1	0	0	0
	J3QQ26	2	1	0	0	0
	Q3UJQ9	7	5	6	3	6
	P62821	1	0	0	0	0
	P62827	4	2	1	3	1
	Q9QXB9	1	1	1	0	1
	P14211	4	4	1	0	3
	Q9Z204	2	1	1	2	1
	P27612	1	1	0	0	1
	Q8BJ64	4	3	4	1	4
	Q9CZL5	3	3	3	3	3
	H7BX22	2	2	1	0	1
	D3YXP6	1	1	1	1	1
	F8WIR1	1	1	1	0	1
	A2AU61	1	1	1	0	1
	F6WUQ1	1	1	1	0	1
	Q99LP6	4	3	1	0	2
	P10639	4	4	3	0	3
	Q8BMF4	4	4	2	1	2
	A8DUK4	1	1	0	1	0
	O35857	2	1	1	0	1
	P33609	1	1	0	0	0
	P28078	1	1	1	0	1
	Q9EQ20	10	10	7	2	6
	Q9D6Y7	2	2	2	0	2
	Q9CQN1	2	2	2	1	1
	Q9Z110	4	4	1	2	2
	O35459	1	1	1	0	1
	P22682	1	1	1	0	1
	F6SVV1	3	3	2	2	1
	Q68FE8	1	0	1	1	1
	P62242	2	1	0	1	0
	G3X8P6	1	1	1	0	1
	H3BJQ7	3	3	2	0	1
	Q8BWT1	16	12	15	6	14
	P67778	1	1	0	0	0
	G3UYI3	1	1	1	0	0
	Q925I1	2	2	0	1	0
	Q9D0B5	2	2	0	1	0
	Q5RKZ7	1	0	0	0	0
	E9PW12	1	0	0	1	0
	P14069	1	1	0	0	0
	P48678	5	0	2	3	2
	Q3URE1	1	1	0	0	0
	Q9QXX4	2	2	1	1	2
	Q64133	1	1	0	0	0
	Q9WU19	3	3	2	0	2
	E9PWU7	1	0	0	0	0
	P50136	3	3	2	1	2
	D3Z7P3	2	2	2	1	2
	P45878	1	1	0	0	0
	P51660	12	9	10	5	10
	Q9CYW4	1	1	1	1	1
	Q6PF96	1	1	0	1	1
	Q8CFI7	1	1	1	1	1
	P70378	1	0	1	0	1
	Q8K215	1	1	1	1	1
	D3Z6F9	3	3	2	1	2
	B1AR13	3	2	2	1	2
	P52825	5	5	2	1	2
	Q60864	2	2	2	0	0
	E9PYH2	3	0	2	0	2
	D3Z6F5	11	11	8	5	8
	P25688	5	4	4	4	3
	Q8BP67	1	0	0	0	0
	Q8VCN5	2	2	1	0	0
	Q8CHT0	14	14	7	0	7
	D3Z0F3	1	1	0	0	0
	E9PYA3	1	1	1	1	1
	A2A7A7	2	2	2	0	2
	D3Z1N9	3	0	2	2	2
	P60766	1	1	1	0	1
	B1XD38	1	1	1	1	1
	D3Z0Y2	1	0	1	0	1
	D3Z041	1	1	0	1	1
	P62900	3	3	1	3	1
	Q9DB15	4	4	4	2	3
	Q8CAK1	1	0	1	0	1
	P62862	1	1	0	1	0
	Q8R2P8	1	1	1	0	1
	Q9Z2Z6	1	1	1	1	1
	F6ZKZ3	2	2	1	1	1
	Q6ZWZ7	1	1	0	0	0
	F8WGL3	6	5	1	3	1
	D3YWC0	1	0	1	0	1
	P63242	1	0	0	1	0
	Q8BYL4	1	1	0	1	0
	O88342	5	3	2	2	2
	D3YU75	1	1	0	0	0
	Q78IK2	1	1	1	0	1
	Q3TC72	2	2	2	0	2
	Q9D0Q7	1	1	0	1	0
	Q9CQR2	1	1	0	0	0
	O09111	1	0	0	0	0
	Q8CIN4	1	1	1	0	1
	Q9ERQ3	1	0	1	0	1
	F6YTG0	1	1	1	1	1
	P17182	4	4	3	1	3
	Q91XV3	1	0	1	0	1
	Q3UH59	4	3	4	2	3
	Q80VN4	1	0	0	0	0
	Q9CPY7	8	8	2	2	2
	D3YTK6	1	1	0	0	0
	P48758	1	1	0	0	0
	P56382	5	5	2	4	2
	D3Z2I4	1	1	0	0	0
	D3YXT2	2	2	0	0	0
	O08749	16	15	13	1	11
	Q8BL97	1	1	0	0	0
	Q9CZ13	2	1	0	1	0
	P24369	5	4	2	1	1
	P28271	1	1	1	0	1
	Q9DCL9	1	1	0	1	0
	Q7TNG8	2	2	2	0	2
	Q9DAS9	1	1	0	0	0
	D3YVN7	3	2	2	0	2
	Q8BMK4	1	0	0	0	0
	Q99KE1	4	4	3	2	4
	Q6IRU2	2	0	0	1	0
	F7B257	1	1	1	1	0
	Q9CQ69	1	1	1	1	1
	Q9QUH0	1	1	1	1	1
	D3Z1A9	3	0	3	1	2
	O08997	1	1	1	0	1
	Q9CQ65	2	0	1	0	1
	Q64374	3	2	3	1	3
	Q9CPV4	1	1	1	0	0
	D3Z111	2	2	1	0	1
	P38060	3	3	3	1	3
	P41731	1	1	0	0	0
	P60867	2	1	1	0	0
	Q8BWQ1	1	1	0	0	0
	P53395	9	7	5	2	6
	F8WJI3	1	1	1	0	1
	Q3THE2	1	1	0	0	0
	F6QPR1	1	1	1	0	1
	D3YTT7	1	1	0	0	0
	D3YTT4	3	3	2	0	2
	P83882	2	1	1	2	1
	P35564	1	0	1	0	1
	Q3UUI3	5	4	4	2	4
	G3UWB2	1	0	0	0	0
	Q60932	1	0	0	0	0
	Q99P30	3	3	3	2	3
	Q3UNZ8	2	2	2	0	1
	Q7TPV4	1	0	0	0	0
	F6XI62	3	3	0	1	0
	Q8K009	1	1	1	1	1
	A2BH06	2	1	1	1	1
	E9QPA6	1	1	1	0	1
	G3UZK4	1	1	0	0	0
	F6YS63	1	1	0	1	1
	Q9DBL7	1	1	0	0	1
	Q3UIU2	1	1	1	1	1
	Q6ZQF0	1	1	1	0	0
	O55125	3	3	1	1	1
	Q3UEJ6	1	1	0	1	0
	D6RGB5	1	0	1	0	1
	P58252	8	6	4	4	4
	B2RQC6	2	2	1	0	2
	P09405	5	2	1	2	1
	P47962	1	1	1	1	1
	Q6ZWU9	1	0	1	0	1
	G3UYG6	1	0	1	0	1
	Q9DBK0	5	4	2	0	2
	Q61576	1	1	1	0	1
	D3Z7C6	1	0	1	1	1
	A2A9Q2	1	1	1	0	1
	P11440	1	1	1	0	1
	Q61753	2	2	1	1	1
	H7BX88	4	4	3	1	2
	E9PXB0	1	1	1	1	1
	P20152	12	6	2	4	3
	J3QPW1	1	1	0	0	0
	Q99J39	4	4	3	1	3
	Q9ERG0	1	1	1	0	1
	P80313	3	3	1	1	1
	A2AFK7	1	1	0	0	0
	P12710	10	5	5	3	5
	P27659	4	1	1	3	1
	Q9WTP6	1	1	1	0	1
	Q9DB20	6	6	4	1	4
	P63276	1	1	1	1	0
	Q9DB29	1	1	0	0	0
	E9PUX4	4	2	3	1	3
	Q8K2Y7	1	0	1	1	1
	Q61102	2	2	1	1	1
	G5E823	3	3	3	0	2
	A3KGI3	1	1	1	1	0
	Q3TCD4	1	1	1	0	1
	P08113	4	4	1	3	2
	Q5SX46	1	1	1	0	1
	O08553	3	1	1	0	1
	P27773	4	4	2	1	3
	P00346	3	3	2	2	2
	Q4VA36	1	1	0	1	0
	Q3V3R1	3	3	1	0	1
	O08795	2	1	0	1	0
	Q91WK1	1	0	0	0	0
	D3YW43	1	1	1	0	1
	A2AR43	1	1	0	0	0
	E9PUQ1	1	1	0	0	0
